# Supplementary material for: Characterisation of Salmonella Typhimurium from a fatal equine nosocomial outbreak and retrospective analysis of equine clinic salmonellosis cases (2010–2025)
Source: Sci Rep. 2026 Feb 18;16:9787. doi: 10.1038/s41598-026-40617-0 (PMC13013971; doi:10.1038/s41598-026-40617-0)
Supplement: Supplementary file 1 — Supplementary Information. [file 41598_2026_40617_MOESM1_ESM.xlsx]

## Sheet: Sheet1-Patient data
Horse ID No.	Patient data	Admission date	Release date	Clinical data				Necropsy results	Bacteriology	Serotyping
		anamnesis	status	Abdominal surgery (date, findings)	Clinical description (date, symptoms)	Abdominal surgery (date, findings)	Isolation
#0 Primary Case	3-yo, KWPN gelding	2024.07.23.	2025.07.25.	-	Toxic mucous membranes, reflux, colic,	-	2024.07.23.	2024.07.25.	2024.07.25. (09.01. re-cultured)	2024.09.23.
		Questionnable, 5 days history of fever	death					Severe, acute haemorrhagic gastritis, severe acute necrohaemorrhagic to ulcerative typhlocolitis , thrombophlebitis, endotoxin shock.	2024.07.25. - negative; 2024.09.01. From frozen colonic content: Salmonella sp. PCR positive; culture from frozen material: positive	Salmonella Typhimurium
#1 Index Case	19-yo; Gidran mare	2024.07.27.	2025.07.31.	2024.07.27.	2024.07.29.	2024.07.27.	-	2024.07.31.	2024.08.09.	2024-08-12
		Acute colic signs (4 hours)	euthanasia	retroflexion of the pelvic flexure, large colon tympany, paralytic small intestines	Fever, reflux, leukopenia, colic	retroflexion of the pelvic flexure, large colon tympany, paralytic small intestines		Severe, acute diffuse necrotising typhlocolitis.	2024.08.09. Colonic content: aerobic and anaerobic culture - no pathogenic bacteria; Salmonella enrichment culture - positive	Salmonella Typhimurium
#2	3 yo; Zangersheide stallion	2024.08.03.	2024.08.09.	2024.08.03.	2024.08.05.	2024.08.03.	2024.08.05.	2024.08.09.	2024.08.09.	2024.08.15.
		Severe, acute colic signs (6 hours); right dorsal displacement	death	dorsal displacement and 180° volvulus of the large colon	Fever, diarrhea, leukopenia	dorsal displacement and 180° volvulus of the large colon		Severe, acute diffuse necrohaemorrhagic enterocolitis, splenomegaly, endotoxin shock.	2024.08.09. Spleen, colonic content: aerobic culture spleen and colonic content: Salmonella spp. Anaerobic culture colonic content: no clostridia detected.	Salmonella Typhimurium
#3	15 yo; pony mare	2024.08.08.	2024.08.18.	2024.08.09.	2024.08.10.	2024.08.09.	2024.08.14.	2024.08.18.	2024.08.18.	2024.09.04.
		Severe, acute colic signs (5 hours)	euthanasia	severe large colon impaction and sand accumulation	Fever, reflux, leukopenia, diarrhea	severe large colon impaction and sand accumulation		Obesity, severe hepatic and renal fatty infiltration and diffuse superficial colitis	2024.08.18. Spleen, colonic content: aerobic culture - no pathogenic bacteria detected. Colonic content: Salmonella enrichment culture - positive	Salmonella Coeln
#4	4 yo; Holsteiner stallion	2024.08.14.	2024.09.11.	2024.08.15. (#1)	2024.08.16.	2024.08.15. (#1)	-	-	2024.08.23. and 09.02.	2024.09.18.
				2024.09.03. (#2)		2024.09.03. (#2)
		Acute colic (4 hours); inguinal hernia	healthy	#1 - incarcerated inguinal hernia; #2 - jejuno-ileostomy with 1,5m resection	Reflux, fever, leukocytosis	#1 - incarcerated inguinal hernia; #2 - jejuno-ileostomy with 1,5m resection			2024.08.23. Fecal sample: aerobic and anaerobic culture - negative. Salmonella enrichment culture - positive. 2024.09.02. Fecal sample: aerobic and anaerobic culture - negative. Salmonella enrichment culture - negative	Salmonella Typhimurium
#5	8 yo; Belgian WB mare	2024.08.15.	2024.08.27.	2024.08.16.	2024.08.18.	2024.08.16.	2024.08.18.	2024.08.29.	2024.08.26. and 08.29.	2024.09.11.
		Distinctly severe, unrelievable colic signs (6 hours)	euthanasia	signs of relieved left dorsal displacement of the large colon	Fever, reflux, leukopenia, diarrhea	signs of relieved left dorsal displacement of the large colon		Severe, acute diffuse necrotising typhlocolitis; acute, multifocal necrotising hepatitis; splenomegaly, multifocal, acute necrohaemorrhagic pneumonia and multifocal chronic pleuritis	2024.08.26. Fecal sample: Salmonella positive. 2024.08.29. Spleen, colonic content: aerobic culture - no pathogenic bacteria; lungs: aerobic culture - Salmonella spp. in mixed culture	Salmonella Typhimurium

## Sheet: Sheet2-Environmental sampling
		Outbreak				Environmental cleaning and disinfection period
AREA	Location, equipment etc.	2024-08-12	2024-08-16	2024-08-21	2024-08-26	2024-08-28	2024-08-30	2024-09-02	2024-09-03	2024-09-05	2024.09.06.	2024-09-10	2024.09.11.	2024-10-09
Examination area	nasogastric tube	NEG	-	-	-	-	-	-	-	-	-	-	-	-
	floor drain	-	-	ST	-	-	-	-	-	-	-	-	-	-
	rear part of the metal (green) restraint frame	-	-	-	-	NEG	NEG	-	-	-	-	-	-	-
	front part of the metal (green) restraint frame	-	-	-	-	NEG	-	-	-	-	-	-	-	-
	rear part of the wood restraint frame	-	-	-	-	NEG	-	-	-	-	-	-	-	-
	front part of the wood restraint frame	-	-	-	-	NEG	-	-	-	-	-	-	-	-
	rear part of the metal (grey) restraint frame	-	-	-	-	NEG	-	-	-	-	-	-	-	-
	front part of the metal (grey) restraint frame	-	-	-	-	NEG	-	-	-	-	-	-	-	-
	drain (cover)	-	-	-	-	NEG	-	-	-	-	-	-	-	-
	drain (bottom)	-	-	-	-	ST	-	-	-	-	-	-	-	-
	manure bin	-	-	-	-	NEG	-	-	-	-	-	-	-	-
	manure shovel metal	-	-	-	-	NEG	-	-	-	-	-	-	-	-
	manure shovel blue	-	-	-	-	NEG	-	-	-	-	-	-	-	-
	tube sterilising bucket	NEG	-	-	-	-	-	-	-	-	-	-	-	-
	manure cart	NEG	-	-	-	-	-	-	-	-	-	-	-	-
	floor drain bottom	-	-	-	-	-	-	-	-	NEG	-	-	-	-
Surgery area	intestinal lavage tube	NEG	-	-	-	-	-	-	-	-	-	-	-	-
	floor	NEG	-	-	-	-	-	-	-	-	-	-	-	-
	muzzle	ST	-	-	-	-	-	-	-	-	-	-	-	-
	anesthesia induction box	-	-	-	-	-	NEG	-	-	-	-	-	-	-
	vacuum pipe	-	-	-	-	-	-	NEG	-	-	-	-	-	-
	manure slurry drainpipe (grey)	-	-	-	-	-	-	NEG	-	-	-	-	-	-
	manure slurry drainpipe (black)	-	-	-	-	-	-	NEG	-	-	-	-	-	-
Post-anesthetic recovery area	O2 tube	NEG	-	-	NEG	-	-	-	-	-	-	-	-	-
	?	-	-	-	-	-	NEG	-	-	-	-	-	-	-
Surgical stable	left side box #1 - feeder	-	-	-	-	NEG	-	-	-	-	-	-	-	-
	left side box #1 - drinker	-	-	-	-	NEG	-	-	-	-	-	-	-	-
	left side box #1 - floor	-	-	-	-	NEG	-	-	-	-	-	-	-	-
	left side box #1 - floor drain	-	-	NEG	-	NEG	-	-	-	-	-	-	-	-
	left side box #2 - feeder	-	-	-	-	NEG	-	-	-	-	-	-	-	-
	left side box #2 - drinker	-	-	-	-	NEG	-	-	-	-	-	-	-	-
	left side box #2 - floor	-	-	-	-	NEG	-	-	-	-	-	-	-	-
	left side box #2 - floor drain	-	-	NEG	-	NEG	-	-	-	-	-	-	-	-
	left side box #3 - feeder	-	-	-	-	NEG	-	-	-	-	-	-	-	-
	left side box #3 - drinker	-	-	-	-	NEG	-	-	-	-	-	-	-	-
	left side box #3 - floor	-	-	-	-	NEG	-	-	-	-	-	-	-	-
	left side box #3 - floor drain	-	-	NEG	-	NEG	-	-	-	-	-	-	-	-
	left side box #4 - feeder	-	-	NEG	-	NEG	-	-	-	-	-	-	-	-
	left side box #4 - drinker	-	-	NEG	-	NEG	-	-	-	-	-	-	-	-
	left side box #4 - floor	-	-	NEG	-	NEG	-	-	-	-	-	-	-	-
	left side box #4 - floor drain	-	-	NEG	-	NEG	-	-	-	-	-	-	-	-
	left side box #5 - feeder	-	-	-	-	NEG	-	-	-	-	-	-	-	-
	left side box #5 - drinker	-	-	-	-	NEG	-	-	-	-	-	-	-	-
	left side box #5 - floor	-	-	-	-	NEG	-	-	-	-	-	-	-	-
	left side box #6 - feeder	-	-	-	-	NEG	-	-	-	-	-	-	-	-
	left side box #6 - drinker	-	-	-	-	NEG	-	-	-	-	-	-	-	-
	left side box #6 - floor	-	-	-	-	NEG	-	-	-	-	-	-	-	-
	left side box #7 - feeder	-	-	-	-	NEG	-	-	-	-	-	-	-	-
	left side box #7 - drinker	-	-	-	-	NEG	-	-	-	-	-	-	-	-
	left side box #7 - floor	-	-	-	-	NEG	-	-	-	-	-	-	-	-
	right side box #1 - feeder	-	-	NEG	-	NEG	-	-	-	-	-	-	-	-
	right side box #1 - drinker	-	-	NEG	-	NEG	-	-	-	-	-	-	-	-
	right side box #1 - floor	-	-	NEG	-	ST	-	-	-	NEG	-	-	-	-
	right side box #1 - floor drain	-	-	NEG	-	NEG	-	-	-	-	-	-	-	-
	right side box #2 - feeder	-	-	-	-	NEG	-	-	-	-	-	-	-	-
	right side box #2 - drinker	-	-	-	-	NEG	-	-	-	-	-	-	-	-
	right side box #2 - floor	-	-	-	-	NEG	-	-	-	-	-	-	-	-
	right side box #2 - floor drain	-	-	NEG	-	NEG	-	-	-	-	-	-	-	-
	right side box #3 - feeder	-	-	-	-	NEG	-	-	-	-	-	-	-	-
	right side box #3 - drinker	-	-	-	-	NEG	-	-	-	-	-	-	-	-
	right side box #3 - floor	-	-	-	-	NEG	-	-	-	-	-	-	-	-
	right side box #3 - floor drain	-	-	NEG	-	NEG	-	-	-	-	-	-	-	-
	right side box #4 - feeder	-	-	-	-	NEG	-	-	-	-	-	-	-	-
	right side box #4 - drinker	-	-	-	-	NEG	-	-	-	-	-	-	-	-
	right side box #4 - floor	-	-	-	-	ST	-	-	-	NEG	-	-	-	-
	right side box #4 - floor drain	-	-	NEG	-	NEG	-	-	-	-	-	-	-	-
	right side box #5 - feeder	-	-	-	-	NEG	-	-	-	-	-	-	-	-
	right side box #5 - drinker	-	-	-	-	NEG	-	-	-	-	-	-	-	-
	right side box #5 - floor	-	-	-	-	NEG	-	-	-	-	-	-	-	-
	right side box #6 - feeder	-	-	-	-	POS	-	-	-	NEG	-	-	-	-
	right side box #6 - drinker	-	-	-	-	NEG	-	-	-	-	-	-	-	-
	right side box #6 - floor	-	-	-	-	NEG	-	-	-	-	-	-	-	-
	right side box #7 - feeder	-	-	-	-	NEG	-	-	-	-	-	-	-	-
	right side box #7 - drinker	-	-	-	-	NEG	-	-	-	-	-	-	-	-
	right side box #7 - floor	-	-	-	-	NEG	-	-	-	-	-	-	-	-
	right side box #8 - feeder	-	-	-	-	NEG	-	-	-	-	-	-	-	-
	right side box #8 - drinker	-	-	-	-	NEG	-	-	-	-	-	-	-	-
	right side box #8 - floor	-	-	-	-	NEG	-	-	-	-	-	-	-	-
Internal medicine stable	left side #1 box	ST	NEG	-	-	-	-	-	-	-	-	-	-	-
	left side box #1 - feeder	-	NEG	NEG	-	-	-	-	-	-	-	-	-	-
	left side box #1 - drinker	-	-	NEG	-	-	-	-	-	-	-	-	-	-
	left side box #1 - floor	-	NEG	NEG	-	-	-	-	-	-	-	-	-	-
	left side box #1 - window	-	-	-	-	-	-	-	-	-	NEG	-	-	-
	left side box #1 - door frame	-	-	-	-	-	-	-	-	-	NEG	-	-	-
	left side box #1 - floor gaps	-	-	-	-	-	-	-	-	-	NEG	-	-	-
	left side box #1 - watermeter	-	-	-	-	-	-	-	-	-	NEG	-	-	-
	left side box #2 - feeder	-	-	NEG	-	-	-	-	-	-	-	-	-	-
	left side box #2 - drinker	-	-	NEG	-	-	-	-	-	-	-	-	-	-
	left side box #2 - floor	-	-	NEG	-	-	-	-	-	-	-	-	-	-
	left side box #2 - floor drain	-	-	NEG	-	-	-	-	-	-	-	-	-	-
	left side box #2 - window	-	-	-	-	-	-	-	-	-	NEG	-	-	-
	left side box #2 - door frame	-	-	-	-	-	-	-	-	-	NEG	-	-	-
	left side box #2 - floor gaps	-	-	-	-	-	-	-	-	-	NEG	-	-	-
	right side box #1 - feeder	-	-	NEG	-	-	-	-	-	-	-	-	-	-
	right side box #1 - drinker	-	-	NEG	-	-	-	-	-	-	-	-	-	-
	right side box #1 - floor	-	-	NEG	-	-	-	-	-	-	-	-	-	-
	right side box #1 - window	-	-	-	-	-	-	-	-	-	NEG	-	-	-
	right side box #1 - door frame	-	-	-	-	-	-	-	-	-	NEG	-	-	-
	right side box #1 - floor gaps	-	-	-	-	-	-	-	-	-	NEG	-	-	-
	right side box #2	ST	NEG	-	-	-	-	-	-	-	-	-	-	-
	right side box #2 - feeder	-	NEG	NEG	-	-	-	-	-	-	-	-	-	-
	right side box #2 - drinker	-	-	NEG	-	-	-	-	-	-	-	-	-	-
	right side box #2 - floor	-	NEG	NEG	-	-	-	-	-	-	-	-	-	-
	right side box #2 - floor drain	-	-	NEG	-	-	-	-	-	-	-	-	-	-
	right side box #2 - window	-	-	-	-	-	-	-	-	-	NEG	-	-	-
	right side box #2 - door frame	-	-	-	-	-	-	-	-	-	NEG	-	-	-
	right side box #2 - floor gaps	-	-	-	-	-	-	-	-	-	NEG	-	-	-
	right side box #2 - watermeter	-	-	-	-	-	-	-	-	-	NEG	-	-	-
	right side box #3 - feeder	-	-	NEG	-	-	-	-	-	-	-	-	-	-
	right side box #3 - drinker	-	-	NEG	-	-	-	-	-	-	-	-	-	-
	right side box #3 - floor	-	-	NEG	-	-	-	-	-	-	-	-	-	-
	right side box #3 - window	-	-	-	-	-	-	-	-	-	NEG	-	-	-
	right side box #3 - door frame	-	-	-	-	-	-	-	-	-	NEG	-	-	-
	right side box #3 - floor gaps	-	-	-	-	-	-	-	-	-	NEG	-	-	-
	right side box #4	-	NEG	-	-	-	-	-	-	-	-	-	-	-
	right side box #4 - feeder	-	-	NEG	-	-	-	-	-	-	-	-	-	-
	right side box #4 - drinker	-	-	NEG	-	-	-	-	-	-	-	-	-	-
	right side box #4 - floor	-	-	NEG	-	-	-	-	-	-	-	-	-	-
	right side box #4 - floor drain	-	-	NEG	-	-	-	-	-	-	-	-	-	-
	right side box #4 - window	-	-	-	-	-	-	-	-	-	NEG	-	-	-
	right side box #4 - door frame	-	-	-	-	-	-	-	-	-	NEG	-	-	-
	right side box #4 - floor gaps	-	-	-	-	-	-	-	-	-	NEG	-	-	-
	right side box #4 - watermeter	-	-	-	-	-	-	-	-	-	NEG	-	-	-
	right side box #5 - feeder	-	-	NEG	-	-	-	-	-	-	-	-	-	-
	right side box #5 - drinker	-	-	NEG	-	-	-	-	-	-	-	-	-	-
	right side box #5 - floor	-	-	NEG	-	-	-	-	-	-	-	-	-	-
	right side box #5 - floor drain	-	-	NEG	-	-	-	-	-	-	-	-	-	-
	right side box #5 - window	-	-	-	-	-	-	-	-	-	NEG	-	-	-
	right side box #5 - door frame	-	-	-	-	-	-	-	-	-	NEG	-	-	-
	right side box #5 - floor gaps	-	-	-	-	-	-	-	-	-	NEG	-	-	-
	right side box #6 - feeder	-	-	NEG	-	-	-	-	-	-	-	-	-	-
	right side box #6 - drinker	-	-	NEG	-	-	-	-	-	-	-	-	-	-
	right side box #6 - floor	-	-	NEG	-	-	-	-	-	-	-	-	-	-
	right side box #6 - window	-	-	-	-	-	-	-	-	-	NEG	-	-	-
	right side box #6 - door frame	-	-	-	-	-	-	-	-	-	NEG	-	-	-
	right side box #6 - floor gaps	-	-	-	-	-	-	-	-	-	NEG	-	-	-
	right side box #7 - feeder	-	-	NEG	-	-	-	-	-	-	-	-	-	-
	right side box #7 - drinker	-	-	NEG	-	-	-	-	-	-	-	-	-	-
	right side box #7 - floor	-	-	NEG	-	-	-	-	-	-	-	-	-	-
	right side box #7 - floor drain	-	-	NEG	-	-	-	-	-	-	-	-	-	-
	right side box #7 - window	-	-	-	-	-	-	-	-	-	NEG	-	-	-
	right side box #7 - door frame	-	-	-	-	-	-	-	-	-	NEG	-	-	-
	right side box #7 - floor gaps	-	-	-	-	-	-	-	-	-	NEG	-	-	-
	right side box #8 - feeder	-	-	NEG	-	-	-	-	-	-	-	-	-	-
	right side box #8 - drinker	-	-	NEG	-	-	-	-	-	-	-	-	-	-
	right side box #8 - floor	-	-	NEG	-	-	-	-	-	-	-	-	-	-
	right side box #8 - window	-	-	-	-	-	-	-	-	-	NEG	-	-	-
	right side box #8 - door frame	-	-	-	-	-	-	-	-	-	NEG	-	-	-
	right side box #8 - floor gaps	-	-	-	-	-	-	-	-	-	NEG	-	-	-
	floor drain #2	-	-	POS	-	-	-	-	-	-	-	-	-	-
	floor drain #4	-	-	NEG	-	-	-	-	-	-	-	-	-	-
	manure fork	-	-	-	NEG	-	-	-	-	-	-	-	-	-
	sweeper	-	-	-	ST	-	-	-	-	-	-	-	-	-
	manure shovel	-	-	-	NEG	-	-	-	-	-	-	-	-	-
Isolation	preparation area #1-2	NEG	-	-	-	-	-	-	-	-	-	-	-	-
	preparation area #1-2 corridor floor drain	-	-	NEG	-	-	-	-	-	-	-	-	-	-
	preparation area #1-2 water tap	-	-	NEG	-	-	-	-	-	-	-	-	-	-
	preparation area #3-4	ST	-		-	-	-	-	-	-	-	-	-	-
	preparation area #3-4 floor drain	-	-	NEG	-	-	-	-	-	-	-	-	-	-
	floor drain	-	-	-	-	-	-	-	-	NEG	-	-	-	-
	preparation area floor	-	-	-	-	-	-	-	-	NEG	-	-	-	-
	preparation area water tap	-	-	-	-	-	-	-	-	NEG	-	-	-	-
	box #1	-	NEG	-	-	-	-	-	-	-	-	-	-	-
	box #1 - feeder	-	NEG	NEG	-	-	-	-	-	NEG	-	-	-	-
	box #1 - drinker	-		NEG	-	-	-	-	-	NEG	-	-	-	-
	box #1 - floor	-	NEG	NEG	-	-	-	-	-	NEG	-	-	-	-
	box #1 - doorstep	-	-	NEG	-	-	-	-	-	NEG	-	-	-	-
	box #1 - floor drain	-	-	-	-	-	-	-	-	NEG	-	-	-	-
	box #1 - door frame	-	-	-	-	-	-	-	-	-	NEG	-	-	-
	box #2	-	ST	-	-	-	-	-	-	-	-	-	-	-
	box #2 - feeder	-	NEG	NEG	-	-	-	-	-	NEG	-	-	-	-
	box #2 - drinker	-	-	ST	-	-	-	-	-	NEG	-	-	-	-
	box #2 - floor	-	NEG	NEG	-	-	-	-	-	NEG	-	-	-	-
	box #2 - doorstep	-	-	NEG	-	-	-	-	-	NEG	-	-	-	-
	box #2 - floor drain	-	-	-	-	-	-	-	-	NEG	-	-	-	-
	box #2 - door frame	-	-	-	-	-	-	-	-	-	NEG	-	-	-
	box #2 - watermeter	-	-	-	-	-	-	-	-	-	NEG	-	-	-
	box#1-2 - common floor drain	-	-	NEG	-	-	-	-	-	NEG	-	-	-	-
	box#1-2 - common water tap	-	-	-	-	-	-	-	-	NEG	-	-	-	-
	box #3	-	ST	-	-	-	-	-	-	-	-	-	-	-
	box #3 - feeder	-	NEG	NEG	-	-	-	-	-	NEG	-	-	-	-
	box #3 - drinker	-	-	NEG	-	-	-	-	-	NEG	-	-	-	-
	box #3 - floor	-	NEG	NEG	-	-	-	-	-	NEG	-	-	-	-
	box #3 - doorstep	-	-	POS	-	-	-	-	-	NEG	-	-	-	-
	box #3 - floor drain	-	-	-	-	-	-	-	-	NEG	-	-	-	-
	box #3 - door frame	-	-	-	-	-	-	-	-	-	NEG	-	-	-
	box #3 - watermeter	-	-	-	-	-	-	-	-	-	NEG	-	-	-
	box #4	-	NEG	-	-	-	-	-	-	-	-	-	-	-
	box #4 - feeder	-	SC	NEG	-	-	-	-	-	NEG	-	-	-	-
	box #4 - drinker	-	-	ST	-	-	-	-	-	NEG	-	-	-	-
	box #4 - floor	-	SC	NEG	-	-	-	-	-	NEG	-	-	-	-
	box #4 - doorstep	-	-	NEG	-	-	-	-	-	NEG	-	-	-	-
	box #4 - floor drain	-	-	-	-	-	-	-	-	NEG	-	-	-	-
	box #4 - door frame	-	-	-	-	-	-	-	-	-	NEG	-	-	-
	box #4 - watermeter	-	-	-	-	-	-	-	-	-	NEG	-	-	-
	box #3-4 - common floor drain	-	-	-	-	-	-	-	-	NEG	-	-	-	-
	box #3-4 - common water tap	-	-	NEG	-	-	-	-	-	NEG	-	-	-	-
	small box #1 - window	-	-	-	-	-	-	-	-	-	NEG	-	-	-
	small box #1 - door frame	-	-	-	-	-	-	-	-	-	NEG	-	-	-
	small box #2 - window	-	-	-	-	-	-	-	-	-	NEG	-	-	-
	small box #2 - door frame	-	-	-	-	-	-	-	-	-	NEG	-	-	-
	#outside - floor	-	-	NEG	-	-	-	-	-	-	-	-	-	-
	#outside - feeder	-	-	ST	-	-	-	-	-	-	-	-	-	-
	#outside - drinker	-	-	NEG	-	-	-	-	-	-	-	-	-	-
	#outside - floor drain	-	-	NEG	-	-	-	-	-	-	-	-	-	-
	#outside left side box #1 - drinker	-	-	-	-	-	-	-	-	NEG	-	-	-	-
	#outside left side box #1 - floor	-	-	-	-	-	-	-	-	NEG	-	-	-	-
	#outside left side box #1 - panel	-	-	-	-	-	-	-	-	NEG	-	-	-	-
	#outside left side box #2 - drinker	-	-	-	-	-	-	-	-	NEG	-	-	-	-
	#outside left side box #2 - floor	-	-	-	-	-	-	-	-	NEG	-	-	-	-
	#outside left side box #2 - panel	-	-	-	-	-	-	-	-	NEG	-	-	-	-
	manure fork and shovel	NEG	-	-	-	-	-	-	-	-	-	-	-	-
Orthopedic stable	left side box #1 - feeder	-	-	NEG	-	NEG	-	-	-	-	-	-	-	-
	left side box #1 - drinker	-	-	NEG	-	NEG	-	-	-	-	-	-	-	NEG
	left side box #1 - floor	-	-	NEG	-	NEG	-	-	-	-	-	-	-	NEG
	left side box #1 - floor drain	-	-	NEG	-	NEG	-	-	-	-	-	-	-	-
	left side box #2 - feeder	-	-	-	-	NEG	-	-	-	-	-	-	-	-
	left side box #2 - drinker	-	-	-	-	SSz	-	-	-	NEG	-	-	-	-
	left side box #2 - floor	-	-	-	-	NEG	-	-	-	-	-	-	-	-
	left side box #2 - floor drain	-	-	-	-	POS	-	-	-	NEG	-	-	-	NEG
	left side box #3 - drinker	-	-	NEG	-	NEG	-	-	-	-	-	-	-	-
	left side box #3 - feeder	-	-	NEG	-	NEG	-	-	-	-	-	-	-	-
	left side box #3 - floor	-	-	NEG	-	NEG	-	-	-	-	-	-	-	-
	left side box #4 - drinker	-	-	-	-	NEG	-	-	-	-	-	-	-	-
	left side box #4 - feeder	-	-	-	-	NEG	-	-	-	-	-	-	-	-
	left side box #4 - floor	-	-	-	-	NEG	-	-	-	-	-	-	-	-
	left side box #5 - drinker	-	-	-	-	NEG	-	-	-	-	-	-	-	-
	left side box #5 - feeder	-	-	-	-	NEG	-	-	-	-	-	-	-	-
	left side box #5 - floor	-	-	-	-	NEG	-	-	-	-	-	-	-	-
	left side box #6 - drinker	-	-	-	-	NEG	-	-	-	-	-	-	-	NEG
	left side box #6 - feeder	-	-	-	-	NEG	-	-	-	-	-	-	-	-
	left side box #6 - floor	-	-	-	-	NEG	-	-	-	-	-	-	-	NEG
	right side box #1 - drinker	-	-	-	-	NEG	-	-	-	-	-	-	-	-
	right side box #1 - feeder	-	-	-	-	NEG	-	-	-	-	-	-	-	-
	right side box #1 - floor	-	-	-	-	NEG	-	-	-	-	-	-	-	-
	right side box #1 - floor drain	-	-	-	-	NEG	-	-	-	-	-	-	-	-
	base of the heating unit next to the peat bedded box #1	-	-	-	-	-	-	-	-	-	-	-	-	NEG
	right side box #2 - feeder	-	-	-	-	NEG	-	-	-	-	-	-	-	-
	right side box #2 - drinker	-	-	-	-	NEG	-	-	-	-	-	-	-	NEG
	right side box #2 - floor	-	-	-	-	NEG	-	-	-	-	-	-	-	NEG
	right side box #2 - floor drain	-	-	NEG	-	POS	-	-	-	SSZ	-	-	-	NEG
	right side box #3 - feeder	-	-	-	-	NEG	-	-	-	-	-	-	-	-
	right side box #3 - drinker	-	-	-	-	POS	-	-	-	SSZ	-	-	NEG	NEG
	right side box #3 - floor	-	-	-	-	NEG	-	-	-	-	-	-	-	NEG
	heating unit next to the right side box #3	-	-	-	-	-	-	-	-	-	-	-	-	NEG
	right side box #4 - drinker	-	-	-	-	ST	-	-	-	NEG	-	-	-	NEG
	right side box #4 - feeder	-	-	-	-	NEG	-	-	-	-	-	-	-	-
	right side box #4 - floor	-	-	-	-	NEG	-	-	-	-	-	-	-	NEG
	corridor floor in front of the right side box #4	-	-	-	-	-	-	-	-	-	-	-	-	NEG
	right side box #5 - drinker	-	-	-	-	NEG	-	-	-	-	-	-	-	-
	right side box #5 - floor	-	-	-	-	NEG	-	-	-	-	-	-	-	-
	right side box #6 - drinker	-	-	-	-	NEG	-	-	-	-	-	-	-	-
	right side box #6 - floor	-	-	-	-	NEG	-	-	-	-	-	-	-	-
	right side box #7 - drinker	-	-	-	-	NEG	-	-	-	-	-	-	-	-
	right side box #7 - floor	-	-	-	-	NEG	-	-	-	-	-	-	-	-
	left side box #8 - top of the pillar	-	-	-	-	-	-	-	-	-	-	-	-	NEG
	paddock - drain content	-	-	-	-	-	-	-	-	-	-	NEG	-	-
	external sewage collector tank	-	-	-	-	-	-	-	-	-	-	ST	-	-
	wastewater drain	-	-	-	-	-	-	-	-	-	-	ST	-	-
	staff room	-	-	-	-	NEG	-	-	-	-	-	-	-	-
	treadmill pillar	-	-	-	-	-	-	-	-	-	-	-	-	NEG
	treadmill running surface	-	-	-	-	-	-	-	-	-	-	-	-	NEG
	hay storage area floor and wall	-	-	-	-	-	-	-	-	-	-	-	-	NEG
	straw storage area - floor	-	-	-	-	-	-	-	-	-	-	-	-	NEG
Mare's stable	left side box #1	NEG	-	-	-	-	-	-	-	-	-	-	-	-
	left side box #1 - feeder	-	-	NEG	-	-	-	NEG	-	-	-	-	-	NEG
	left side box #1 - drinker	-	-	NEG	-	-	-	NEG	-	-	-	-	-	NEG
	left side box #1 - floor	-	-	NEG	-	-	-	NEG	-	-	-	-	-	NEG
	floor drain #1	-	-	NEG	-	-	-	NEG	-	-	-	-	-	-
	left side box #2 - feeder	-	-	-	-	-	-	NEG	-	-	-	-	-	-
	left side box #2 - drinker	-	-	-	-	-	-	NEG	-	-	-	-	-	-
	left side box #2 - floor	-	-	-	-	-	-	NEG	-	-	-	-	-	-
	floor drain #2	-	-	NEG	-	-	-	NEG	-	-	-	-	-	-
	left side box #3 - feeder	-	-	-	-	-	-	NEG	-	-	-	-	-	-
	left side box #3 - drinker	-	-	-	-	-	-	NEG	-	-	-	-	-	-
	left side box #3 - floor	-	-	-	-	-	-	NEG	-	-	-	-	-	-
	floor drain #3	-	-	NEG	-	-	-	NEG	-	-	-	-	-	-
	left side box #4 - feeder	-	-	-	-	-	-	NEG	-	-	-	-	-	-
	left side box #4 - drinker	-	-	-	-	-	-	NEG	-	-	-	-	-	-
	left side box #4 - floor	-	-	-	-	-	-	NEG	-	-	-	-	-	-
	left side box #5 - feeder	-	-	-	-	-	-	NEG	-	-	-	-	-	-
	left side box #5 - drinker	-	-	-	-	-	-	NEG	-	-	-	-	-	-
	left side box #5 - floor	-	-	-	-	-	-	NEG	-	-	-	-	-	-
	left side box #6 - feeder	-	-	-	-	-	-	NEG	-	-	-	-	-	NEG
	left side box #6 - drinker	-	-	-	-	-	-	NEG	-	-	-	-	-	NEG
	left side box #6 - floor	-	-	-	-	-	-	NEG	-	-	-	-	-	NEG
	left side box #7 - feeder	-	-	-	-	-	-	NEG	-	-	-	-	-	-
	left side box #7 - drinker	-	-	-	-	-	-	NEG	-	-	-	-	-	-
	left side box #7 - floor	-	-	-	-	-	-	NEG	-	-	-	-	-	-
	left side box #7 - top of the pillar	-	-	-	-	-	-	-	-	-	-	-	-	NEG
	left side box #8 - feeder	-	-	-	-	-	-	NEG	-	-	-	-	-	-
	left side box #8 - drinker	-	-	-	-	-	-	NEG	-	-	-	-	-	-
	left side box #8 - floor	-	-	-	-	-	-	NEG	-	-	-	-	-	-
	left side box #8 - top of the pillar	-	-	-	-	-	-	-	-	-	-	-	-	NEG
	left side - floor drain	-	-	-	-	-	-	-	-	-	-	-	-	NEG
	right side box #1 - feeder	-	-	-	-	-	-	NEG	-	-	-	-	-	NEG
	right side box #1 - drinker	-	-	-	-	-	-	NEG	-	-	-	-	-	NEG
	right side box #1 - floor	-	-	-	-	-	-	NEG	-	-	-	-	-	NEG
	right side box #2 - feeder	-	-	NEG	-	-	-	NEG	-	-	-	-	-	NEG
	right side box #2 - drinker	-	-	-	-	-	-	NEG	-	-	-	-	-	NEG
	right side box #2 - floor	-	-	NEG	-	-	-	NEG	-	-	-	-	-	NEG
	right side box #2 - floor drain	-	-	POS	-	-	-	-	-	-	-	-	-	NEG
	right side box #3 - feeder	-	-	-	-	-	-	POS	-	-	-	-	-	NEG
	right side box #3 - drinker	-	-	-	-	-	-	NEG	-	-	-	-	-	NEG
	right side box #3 - floor	-	-	-	-	-	-	NEG	-	-	-	-	-	NEG
	right side box #4 - feeder	-	-	-	-	-	-	NEG	-	-	-	-	-	-
	right side box #4 - drinker	-	-	-	-	-	-	NEG	-	-	-	-	-	-
	right side box #4 - floor	-	-	-	-	-	-	NEG	-	-	-	-	-	-
	swallow droppings	-	-	-	-	NEG	-	-	-	-	-	-	-	-
	staff room	-	-	-	-	NEG	-	-	-	-	-	-	-	-
	hay storage area floor and wall	-	-	-	-	-	-	-	-	-	-	-	-	NEG
	corridor floor (quarantined)	-	-	-	-	-	-	-	-	-	-	-	-	NEG
Obstetrics	left side box #1 - drinker	-	-	-	-	NEG	-	-	-	-	-	-	-	-
	left side box #1 - feeder	-	-	-	-	NEG	-	-	-	-	-	-	-	-
	left side box #1 - floor	-	-	-	-	NEG	-	-	-	-	-	-	-	-
	corridor (entrance)	-	-	-	-	NEG	-	-	-	-	-	-	-	-
	corridor (exit)	-	-	-	-	NEG	-	-	-	-	-	-	-	-
	manure shovel	-	-	-	-	NEG	-	-	-	-	-	-	-	-
Diagnostics	X-ray room manure shovel	-	-	-	-	NEG	-	-	-	-	-	-	-	-
	laboratory area	-	-	-	-	NEG	-	-	-	-	-	-	-	-
	MRI (inner surfaces (head support, platform))	-	-	-	-	-	-	-	NEG	-	-	-	-	-
	MRI - ramp	-	-	-	-	-	-	-	NEG	-	-	-	-	-
	X-ray (floor and floor drain)	-	-	-	-	-	-	-	NEG	-	-	-	-	-
	X-ray (reporting room)	-	-	-	-	-	-	-	NEG	-	-	-	-	-
	CT (positioning pad and head support)	-	-	-	-	-	-	-	NEG	-	-	-	-	-
Hay	1st bale (from the stable)	-	-	-	-	-	-	NEG	-	-	-	-	-	-
	2nd bale (from the stable)	-	-	-	-	-	-	NEG	-	-	-	-	-	-
	3rd bale (from the stable)	-	-	-	-	-	-	NEG	-	-	-	-	-	-
	4th bale (from the stable)	-	-	-	-	-	-	NEG	-	-	-	-	-	-
	bale at the paddock	-	-	-	-	-	-	NEG	-	-	-	-	-	-
Staff area	meeting room	-	-	-	-	NEG	-	-	-	-	-	-	-	-
	first-floor corridor (before the offices)	-	-	-	-	NEG	-	-	-	-	-	-	-	-
	first-floor corridor (center)	-	-	-	-	NEG	-	-	-	-	-	-	-	-
	back stairwell	-	-	-	-	NEG	-	-	-	-	-	-	-	-
	tool storage room - floor	-	-	-	-	NEG	-	-	-	-	-	-	-	-
Staff equipment	cleaning machine (old) - brush bristle	-	-	-	-	-	-	-	-	NEG	-	-	-	-
	cleaning machine (new) - brush bristle	-	-	-	-	-	-	-	-	NEG	-	-	-	-
Resident horses	resident horse's paddock - drinker 1	-	-	-	-	-	-	-	-	NEG	-	-	-	-
	resident horse's paddock - drinker 2	-	-	-	-	-	-	-	-	NEG	-	-	-	-
	No. of 'NEG' samples	9	15	87	3	111	3	46	5	44	44	1	1	41	NEG
	No. of 'POS' samples	0	0	3	0	4	0	1	0	0	0	0	0	0	POS
	No. of 'ST' positive samples	4	2	4	1	4	0	0	0	0	0	2	0	0	ST
	No. of 'SSz' positive samples	0	0	0	0	1	0	0	0	2	0	0	0	0	SSZ
	No. of 'SC' positive samples	0	2	0	0	0	0	0	0	0	0	0	0	0	SC
	No. of all samples	13	19	94	4	120	3	47	5	46	44	3	1	41	ALL

## Sheet: Sheet3-Antimicrobial resistance
Salmonella serovar			S. Typhimurium		S. Typhimurium		S. Typhimurium		S. Coeln		S. Typhimurium		S. Typhimurium		S. Typhimurium		S. Typhimurium
Isolate ID			H0		H1		H2		H3		H4		H5		E1		E2
antimicrobial agents		breakpoint	diameter (mm)	SIR	diameter (mm)	SIR	diameter (mm)	SIR	diameter (mm)	SIR	diameter (mm)	SIR	diameter (mm)	SIR	diameter (mm)	SIR	diameter (mm)	SIR
Chloramphenicol (30 ug)		12-18	0	R	0	R	0	R	25	S	0	R	0	R	0	R	0	R
Streptomycin (10 ug)		11-15	0	R	0	R	0	R	13	I	0	R	0	R	0	R	9	R
AMC	Amoxicillin/clavulanic acid		=16/8	I	=16/8	I	=16/8	I	=2/1	S	=8/4	S	=8/4	S	=16/8	I	=16/8	I
AMP	Ampicillin (Horses (Adults))*		>16	R	>16	R	>16	R	=1	R	>16	R	>16	R	>16	R	>16	R
CET	Ceftiofur		=2	S	>4	R	>4	R	=1	S	>4	R	=2	S	>4	R	=2	S
COL	Colistin		=1	I	<=0.5	I	<=0.5	I	=1	I	<=0.5	I	=1	I	<=0.5	I	=1	I
ENR	Enrofloxacin		=0.25	S	>1	R	>1	R	=0.06	S	>1	R	=0.125	S	>1	R	=0.125	S
ERY	Erythromycin		>4	R	>4	R	>4	R	>4	R	>4	R	>4	R	>4	R	>4	R
FLL	Florfenicol		>8	R	>8	R	>8	R	=4	I	>8	R	>8	R	>8	R	>8	R
GAM	Gamithromycin		>8	R	>8	R	>8	R	=8	S	>8	R	>8	R	>8	R	>8	R
GEN	Gentamicin (Horses (Adults))*		>8	R	>8	R	>8	R	=0.5	S	>8	R	>8	R	>8	R	>8	R
PEN	Penicillin G		>2	R	>2	R	>2	R	>2	R	>2	R	>2	R	>2	R	>2	R
T/S	Trimthoprim/sulfmethoxazole		=0.25/4.75	S	=0.25/4.75	S	=0.5/9.5	S	<=0.125/2.37 5	S	=0.25/4.75	S	=0.5/9.5	S	=0.25/4.75	S	=0.25/4.75	S
TDP	Tildipirosin		>32	R	>32	R	>32	R	=32	R	>32	R	>32	R	>32	R	>32	R
TET	Tetracycline		>8	R	>8	R	>8	R	>8	R	>8	R	>8	R	>8	R	>8	R
TIA	Tiamulin		>16	R	>16	R	>16	R	>16	R	>16	R	>16	R	>16	R	>16	R
TILM	Tilmicosin		>16	R	>16	R	>16	R	>16	R	>16	R	>16	R	>16	R	>16	R
TUL	Tulathromycin		=32	R	=32	R	=64	R	=16	S	=32	R	=32	R	>64	R	>64	R

## Sheet: Sheet5-PAD matrix
	Pairwise allelic distance matrix of Salmonella sp. genomes
			CP007235	CP011365	CP012144	CP014981	FN424405	GCA 000006945	GCA 000022165	GCA 000188735	GCA 000210855	GCA 000213635	GCA 000474335	GCA 000493535	GCA 000743055	GCA 001293505	GCA 001576275	GCA 001623685	GCA 001887015	GCA 002009155	GCA 003891305	GCA 007220995	GCA 007228435	GCA 007342275	GCA 007583045	GCA 009528555	GCA 010197605	GCA 010262615	GCA 010688445	GCA 011545945	GCA 020019335	GCA 020620645	GCA 021448725	GCA 029134145	GCA 032648105	GCA 041066435	LN999997	SRX28982707	SRX28982713	SRX28982708	SRX28982710	SRX28982711	SRX28982712	SRX28982709	SRX28982714
			CP007235 / USA / ST19	CP011365 / South Korea / ST413	CP012144 / South Korea / ST166	CP014981 / USA / ST19	FN424405 / Malawi / ST313	GCA_000006945 / United Kingdom / ST19	GCA_000022165 / USA / ST19	GCA_000188735 / United Kingdom / ST19	GCA_000210855 / United Kingdom / ST19	GCA_000213635 / United Kingdom / ST19	GCA_000474335 / Canada / ST19	GCA_000493535 / Germany / ST128	GCA_000743055 / Japan / ST2066	GCA_001293505 / Mexico / ST213	GCA_001576275 / Mexico / ST302	GCA_001623685 / USA / ST19	GCA_001887015 / Canada / ST99	GCA_002009155 / USA / ST19	GCA_003891305 / United Kingdom / ST1995	GCA_007220995 / United Kingdom / ST376	GCA_007228435 / United Kingdom / ST376	GCA_007342275 / United Kingdom / ST376	GCA_007583045 / United Kingdom / ST1995	GCA_009528555 / United Kingdom / ST1995	GCA_010197605 / Denmark / ST376	GCA_010262615 / United Kingdom / ST1995	GCA_010688445 / Denmark / ST376	GCA_011545945 / United Kingdom / ST1995	GCA_020019335 / United Kingdom / ST1995	GCA_020620645 / United Kingdom / ST1995	GCA_021448725 / Belgium / ST376	GCA_029134145 / Australia / ST1995	GCA_032648105 / USA / ST376	GCA_041066435 / Canada / ST376	LN999997 / United Kingdom / ST34	H3 / Hungary / ST1995	E1 / Hungary / ST376	H0 / Hungary / ST376	H2 / Hungary / ST376	H5 / Hungary / ST376	H4 / Hungary / ST376	H1 / Hungary / ST376	E2 / Hungary / ST376
	CP007235	CP007235 / USA / ST19	0	3838	3587	461	513	422	282	393	396	271	371	602	536	570	506	559	784	597	2689	388	399	390	2681	2692	376	2681	386	2679	2682	2682	388	2685	384	381	490	2681	407	408	406	408	410	406	404
	CP011365	CP011365 / South Korea / ST413	3838	0	3759	3835	3836	3836	3837	3846	3846	3837	3841	3851	3835	3836	3833	3839	3840	3839	3841	3839	3832	3837	3840	3839	3839	3838	3837	3841	3841	3839	3839	3839	3841	3839	3840	3842	3839	3839	3839	3841	3839	3839	3839
	CP012144	CP012144 / South Korea / ST166	3587	3759	0	3592	3609	3583	3588	3601	3601	3588	3596	3600	3586	3588	3615	3590	3602	3595	3548	3586	3584	3587	3547	3548	3585	3543	3585	3545	3545	3545	3586	3546	3584	3586	3582	3546	3586	3586	3586	3588	3586	3586	3586
	CP014981	CP014981 / USA / ST19	461	3835	3592	0	638	283	406	512	515	400	495	713	471	507	642	475	682	484	2667	509	522	512	2662	2672	499	2664	508	2660	2663	2663	510	2665	510	503	427	2661	529	530	528	530	532	528	526
	FN424405	FN424405 / Malawi / ST313	513	3836	3609	638	0	599	471	580	583	470	559	764	721	745	400	736	941	769	2752	567	580	570	2748	2754	557	2749	565	2746	2749	2748	568	2752	568	561	664	2748	586	587	585	587	589	585	583
	GCA 000006945	GCA_000006945 / United Kingdom / ST19	422	3836	3583	283	599	0	365	469	468	353	449	666	417	463	605	436	621	424	2655	468	481	471	2647	2657	458	2650	467	2645	2648	2648	469	2649	467	462	387	2646	489	490	488	490	492	488	486
	GCA 000022165	GCA_000022165 / USA / ST19	282	3837	3588	406	471	365	0	336	339	122	125	556	483	522	456	513	741	556	2674	337	350	339	2670	2680	324	2669	334	2668	2671	2671	337	2674	340	330	444	2670	356	357	355	357	359	355	353
	GCA 000188735	GCA_000188735 / United Kingdom / ST19	393	3846	3601	512	580	469	336	0	5	333	418	641	588	621	565	622	835	659	2712	392	403	392	2704	2711	382	2707	390	2702	2705	2705	390	2707	395	385	535	2704	406	407	405	407	408	405	403
	GCA 000210855	GCA_000210855 / United Kingdom / ST19	396	3846	3601	515	583	468	339	5	0	336	421	644	589	623	568	625	837	662	2713	395	406	395	2705	2712	385	2708	393	2703	2706	2706	393	2708	398	388	537	2705	409	410	408	410	411	408	406
	GCA 000213635	GCA_000213635 / United Kingdom / ST19	271	3837	3588	400	470	353	122	333	336	0	225	553	476	515	457	506	742	548	2677	332	347	336	2670	2682	321	2672	331	2668	2671	2671	334	2674	337	327	429	2670	351	352	350	352	354	350	348
	GCA 000474335	GCA_000474335 / Canada / ST19	371	3841	3596	495	559	449	125	418	421	225	0	623	565	587	544	588	812	628	2704	424	434	427	2700	2710	413	2699	421	2698	2701	2700	426	2704	429	419	515	2700	447	448	446	448	450	446	444
	GCA 000493535	GCA_000493535 / Germany / ST128	602	3851	3600	713	764	666	556	641	644	553	623	0	781	820	755	806	1015	847	2761	646	659	648	2754	2760	639	2756	642	2752	2754	2755	645	2758	650	642	743	2754	660	661	660	662	663	660	657
	GCA 000743055	GCA_000743055 / Japan / ST2066	536	3835	3586	471	721	417	483	588	589	476	565	781	0	564	717	575	788	616	2681	577	593	582	2675	2685	567	2676	576	2673	2676	2676	580	2679	579	573	506	2675	599	600	600	602	604	600	598
	GCA 001293505	GCA_001293505 / Mexico / ST213	570	3836	3588	507	745	463	522	621	623	515	587	820	564	0	744	610	811	642	2676	635	645	636	2668	2681	620	2673	626	2667	2670	2670	634	2673	632	629	303	2669	651	652	650	652	654	650	648
	GCA 001576275	GCA_001576275 / Mexico / ST302	506	3833	3615	642	400	605	456	565	568	457	544	755	717	744	0	735	942	783	2742	559	573	561	2738	2748	549	2739	557	2736	2739	2739	559	2742	560	552	670	2738	579	580	578	580	581	578	576
	GCA 001623685	GCA_001623685 / USA / ST19	559	3839	3590	475	736	436	513	622	625	506	588	806	575	610	735	0	821	628	2707	612	625	616	2699	2705	596	2703	610	2698	2700	2700	614	2704	609	607	536	2700	631	633	633	635	637	633	631
	GCA 001887015	GCA_001887015 / Canada / ST99	784	3840	3602	682	941	621	741	835	837	742	812	1015	788	811	942	821	0	808	2784	821	835	825	2777	2788	814	2780	821	2775	2778	2777	821	2779	825	816	755	2777	841	842	841	843	845	841	838
	GCA 002009155	GCA_002009155 / USA / ST19	597	3839	3595	484	769	424	556	659	662	548	628	847	616	642	783	628	808	0	2715	651	663	654	2707	2717	642	2710	651	2705	2708	2708	650	2710	649	646	578	2707	671	672	670	672	674	670	668
	GCA 003891305	GCA_003891305 / United Kingdom / ST1995	2689	3841	3548	2667	2752	2655	2674	2712	2713	2677	2704	2761	2681	2676	2742	2707	2784	2715	0	2705	2714	2708	95	100	2701	49	2708	87	101	86	2705	94	2705	2704	2662	95	2715	2715	2717	2719	2720	2717	2715
	GCA 007220995	GCA_007220995 / United Kingdom / ST376	388	3839	3586	509	567	468	337	392	395	332	424	646	577	635	559	612	821	651	2705	0	32	15	2698	2707	33	2700	38	2696	2699	2699	15	2701	46	8	546	2698	41	42	39	44	44	40	38
	GCA 007228435	GCA_007228435 / United Kingdom / ST376	399	3832	3584	522	580	481	350	403	406	347	434	659	593	645	573	625	835	663	2714	32	0	33	2707	2716	45	2709	51	2705	2704	2704	35	2707	63	27	557	2707	60	61	58	63	63	59	57
	GCA 007342275	GCA_007342275 / United Kingdom / ST376	390	3837	3587	512	570	471	339	392	395	336	427	648	582	636	561	616	825	654	2708	15	33	0	2701	2710	34	2703	44	2699	2702	2702	14	2704	52	10	547	2701	39	40	37	42	42	38	36
	GCA 007583045	GCA_007583045 / United Kingdom / ST1995	2681	3840	3547	2662	2748	2647	2670	2704	2705	2670	2700	2754	2675	2668	2738	2699	2777	2707	95	2698	2707	2701	0	83	2694	77	2701	19	30	31	2698	30	2698	2697	2653	27	2708	2708	2710	2712	2713	2710	2708
	GCA 009528555	GCA_009528555 / United Kingdom / ST1995	2692	3839	3548	2672	2754	2657	2680	2711	2712	2682	2710	2760	2685	2681	2748	2705	2788	2717	100	2707	2716	2710	83	0	2703	81	2710	75	89	73	2707	86	2707	2706	2665	83	2717	2717	2719	2721	2722	2719	2717
	GCA 010197605	GCA_010197605 / Denmark / ST376	376	3839	3585	499	557	458	324	382	385	321	413	639	567	620	549	596	814	642	2701	33	45	34	2694	2703	0	2696	28	2692	2695	2695	34	2697	26	26	533	2694	58	59	56	61	61	57	55
	GCA 010262615	GCA_010262615 / United Kingdom / ST1995	2681	3838	3543	2664	2749	2650	2669	2707	2708	2672	2699	2756	2676	2673	2739	2703	2780	2710	49	2700	2709	2703	77	81	2696	0	2703	70	84	68	2700	80	2700	2699	2657	77	2710	2710	2712	2714	2715	2712	2710
	GCA 010688445	GCA_010688445 / Denmark / ST376	386	3837	3585	508	565	467	334	390	393	331	421	642	576	626	557	610	821	651	2708	38	51	44	2701	2710	28	2703	0	2699	2702	2701	44	2704	42	36	540	2701	65	66	63	68	68	64	62
	GCA 011545945	GCA_011545945 / United Kingdom / ST1995	2679	3841	3545	2660	2746	2645	2668	2702	2703	2668	2698	2752	2673	2667	2736	2698	2775	2705	87	2696	2705	2699	19	75	2692	70	2699	0	17	23	2696	22	2696	2695	2651	19	2706	2706	2708	2710	2711	2708	2706
	GCA 020019335	GCA_020019335 / United Kingdom / ST1995	2682	3841	3545	2663	2749	2648	2671	2705	2706	2671	2701	2754	2676	2670	2739	2700	2778	2708	101	2699	2704	2702	30	89	2695	84	2702	17	0	31	2699	36	2699	2698	2654	33	2709	2709	2711	2713	2714	2711	2709
	GCA 020620645	GCA_020620645 / United Kingdom / ST1995	2682	3839	3545	2663	2748	2648	2671	2705	2706	2671	2700	2755	2676	2670	2739	2700	2777	2708	86	2699	2704	2702	31	73	2695	68	2701	23	31	0	2699	34	2699	2698	2654	31	2709	2709	2711	2713	2714	2711	2709
	GCA 021448725	GCA_021448725 / Belgium / ST376	388	3839	3586	510	568	469	337	390	393	334	426	645	580	634	559	614	821	650	2705	15	35	14	2698	2707	34	2700	44	2696	2699	2699	0	2701	51	9	543	2698	37	38	35	40	40	36	34
	GCA 029134145	GCA_029134145 / Australia / ST1995	2685	3839	3546	2665	2752	2649	2674	2707	2708	2674	2704	2758	2679	2673	2742	2704	2779	2710	94	2701	2707	2704	30	86	2697	80	2704	22	36	34	2701	0	2701	2700	2657	19	2711	2711	2713	2715	2716	2713	2711
	GCA 032648105	GCA_032648105 / USA / ST376	384	3841	3584	510	568	467	340	395	398	337	429	650	579	632	560	609	825	649	2705	46	63	52	2698	2707	26	2700	42	2696	2699	2699	51	2701	0	43	545	2698	75	76	73	78	77	74	72
	GCA 041066435	GCA_041066435 / Canada / ST376	381	3839	3586	503	561	462	330	385	388	327	419	642	573	629	552	607	816	646	2704	8	27	10	2697	2706	26	2699	36	2695	2698	2698	9	2700	43	0	540	2697	34	35	32	37	37	33	31
	LN999997	LN999997 / United Kingdom / ST34	490	3840	3582	427	664	387	444	535	537	429	515	743	506	303	670	536	755	578	2662	546	557	547	2653	2665	533	2657	540	2651	2654	2654	543	2657	545	540	0	2653	564	565	563	565	567	563	561
	SRX28982707	H3 / Hungary / ST1995	2681	3842	3546	2661	2748	2646	2670	2704	2705	2670	2700	2754	2675	2669	2738	2700	2777	2707	95	2698	2707	2701	27	83	2694	77	2701	19	33	31	2698	19	2698	2697	2653	0	2708	2708	2710	2712	2713	2710	2708
	SRX28982713	E1 / Hungary / ST376	407	3839	3586	529	586	489	356	406	409	351	447	660	599	651	579	631	841	671	2715	41	60	39	2708	2717	58	2710	65	2706	2709	2709	37	2711	75	34	564	2708	0	7	10	13	13	11	7
	SRX28982708	H0 / Hungary / ST376	408	3839	3586	530	587	490	357	407	410	352	448	661	600	652	580	633	842	672	2715	42	61	40	2708	2717	59	2710	66	2706	2709	2709	38	2711	76	35	565	2708	7	0	9	12	14	10	4
	SRX28982710	H2 / Hungary / ST376	406	3839	3586	528	585	488	355	405	408	350	446	660	600	650	578	633	841	670	2717	39	58	37	2710	2719	56	2712	63	2708	2711	2711	35	2713	73	32	563	2710	10	9	0	5	10	1	5
	SRX28982711	H5 / Hungary / ST376	408	3841	3588	530	587	490	357	407	410	352	448	662	602	652	580	635	843	672	2719	44	63	42	2712	2721	61	2714	68	2710	2713	2713	40	2715	78	37	565	2712	13	12	5	0	13	6	8
	SRX28982712	H4 / Hungary / ST376	410	3839	3586	532	589	492	359	408	411	354	450	663	604	654	581	637	845	674	2720	44	63	42	2713	2722	61	2715	68	2711	2714	2714	40	2716	77	37	567	2713	13	14	10	13	0	11	10
	SRX28982709	H1 / Hungary / ST376	406	3839	3586	528	585	488	355	405	408	350	446	660	600	650	578	633	841	670	2717	40	59	38	2710	2719	57	2712	64	2708	2711	2711	36	2713	74	33	563	2710	11	10	1	6	11	0	6
	SRX28982714	E2 / Hungary / ST376	404	3839	3586	526	583	486	353	403	406	348	444	657	598	648	576	631	838	668	2715	38	57	36	2708	2717	55	2710	62	2706	2709	2709	34	2711	72	31	561	2708	7	4	5	8	10	6	0

## Sheet: Sheet6-PAD matrix - ST376
	Pairwise allelic distance matrix of Salmonella sp. genomes S. Typhimurium ST376 isolates
		GCA_000474335	GCA_007220995	GCA_007228435	GCA_007342275	GCA_010197605	GCA_010688445	GCA_021448725	GCA_032648105	GCA_041066435	E1 / Hungary / ST376	H0 / Hungary / ST376	H2 / Hungary / ST376	H5 / Hungary / ST376	H4 / Hungary / ST376	H1 / Hungary / ST376	E2 / Hungary / ST376
	GCA_000474335	-	512	527	515	486	495	513	497	510	531	532	524	527	526	524	525
	GCA_007220995	512	-	43	18	45	55	19	56	14	46	46	37	44	41	38	39
	GCA_007228435	527	43	-	41	63	74	43	76	38	73	73	64	71	68	65	66
	GCA_007342275	515	18	41	-	45	58	12	56	13	42	42	33	40	37	34	35
	GCA_010197605	486	45	63	45	-	21	44	17	39	71	71	62	69	66	63	64
	GCA_010688445	495	55	74	58	21	-	57	34	52	82	82	73	80	77	74	75
	GCA_021448725	513	19	43	12	44	57	-	55	12	41	41	32	39	36	33	34
	GCA_032648105	497	56	76	56	17	34	55	-	50	82	82	73	80	75	74	75
	GCA_041066435	510	14	38	13	39	52	12	50	-	42	42	33	40	37	34	35
	E1 / Hungary / ST376	531	46	73	42	71	82	41	82	42	-	9	13	17	13	13	12
	H0 / Hungary / ST376	532	46	73	42	71	82	41	82	42	9	-	10	14	14	10	7
	H2 / Hungary / ST376	524	37	64	33	62	73	32	73	33	13	10	-	8	8	2	3
	H5 / Hungary / ST376	527	44	71	40	69	80	39	80	40	17	14	8	-	12	8	7
	H4 / Hungary / ST376	526	41	68	37	66	77	36	75	37	13	14	8	12	-	8	7
	H1 / Hungary / ST376	524	38	65	34	63	74	33	74	34	13	10	2	8	8	-	3
	E2 / Hungary / ST376	525	39	66	35	64	75	34	75	35	12	7	3	7	7	3	-

## Sheet: Sheet7 - WGS QC Data
Whole Genome Sequencing Quality Control Data of Equine and Hospital Environmental Salmonella sp. Isolates
			QC metrics after filtering			Assembly metrics
Isolate name	Isolate ID	SRA accession no.	No. of Reads	Read length N50	Total bases	No. of contigs	Total length	N50	GC (%)
348-2024	H3	SRX28982707	110.395	7.529	435,227,651	1	4,713,974	4,713,974	52.24
347-2024	H0	SRX28982708	92.089	8.719	500,814,763	2	5,052,599	4,958,734	52.2
316-2024	H1	SRX28982709	44.1	8.929	208,946,804	10	5,116,400	1,642,924	52.21
324-2024	H2	SRX28982710	96.172	8.362	426,474,183	10	5,117,703	1,642,923	52.21
350-2024	H5	SRX28982711	85.547	8.148	374,969,289	2	5,035,260	5,035,260	52.2
351-2024	H4	SRX28982712	236.717	8.175	1,131,445,441	8	5,022,169	1,637,251	52.19
373-2024	E1	SRX28982713	150.713	7.918	693,852,706	8	5,042,230	1,642,924	52.19
374-2024	E2	SRX28982714	81.534	7.8	367,097,966	2	5,057,006	4,963,424	52.2
